# Supplementary material for: Site Mutation Improves the Expression and Antimicrobial Properties of Fungal Defense
Source: Antibiotics (Basel). 2023 Aug 3;12(8):1283. doi: 10.3390/antibiotics12081283 (PMC10451632; doi:10.3390/antibiotics12081283)
Supplement: Supplementary file 1 [file antibiotics-12-01283-s001.zip]

Archive with 1 entries (1 files):
- antibiotics-2482718-supplementary.pdf
